# Supplementary material for: Structural Embedding of Oral Health Within Pooled Universal Coverage Mechanisms: Where Are We in 2026?
Source: Healthcare (Basel). 2026 Apr 20;14(8):1104. doi: 10.3390/healthcare14081104 (PMC13115761; doi:10.3390/healthcare14081104)
Supplement: Supplementary file 1 [file healthcare-14-01104-s001.zip]

Archive with 3 entries (3 files):
- Supplementary Table S1. Structural Classification of Oral Health System Integration Across WHO Member States.pdf
- Supplementary Table S2. Regional Distribution of Structural Integration Models.pdf
- Supplementary Table S3. Comparison of national oral health policies and implementation across selected countries.pdf
